# Supplementary material for: Larval Competition between Aedes and Culex Mosquitoes Carries over to Higher Arboviral Infection during Their Adult Stage
Source: Viruses. 2024 Jul 26;16(8):1202. doi: 10.3390/v16081202 (PMC11359221; doi:10.3390/v16081202)
Supplement: Supplementary file 1 [file viruses-16-01202-s001.zip]

Archive with 1 entries (1 files):
- viruses-3099497-supplementary.pdf
